# Supplementary material for: Evaluating the Adoption of Evidence-Based Management Practices in Eye Hospitals
Source: Healthcare (Basel). 2025 Jan 22;13(3):222. doi: 10.3390/healthcare13030222 (PMC11817388; doi:10.3390/healthcare13030222)
Supplement: Supplementary file 1 [file healthcare-13-00222-s001.zip]

Archive with 1 entries (1 files):
- healthcare-3400306-supplementary.pdf
